# Supplementary material for: Ethanol Extracts from the Aerial Parts of Inula japonica and Potentilla chinensis Alleviate Airway Inflammation in Mice That Inhaled Particulate Matter 10 and Diesel Particulate Matter
Source: Nutrients. 2023 Oct 29;15(21):4599. doi: 10.3390/nu15214599 (PMC10647664; doi:10.3390/nu15214599)
Supplement: Supplementary file 1 [file nutrients-15-04599-s001.zip]

Archive with 1 entries (1 files):
- nutrients-2627765-supplementary.pdf
